# Supplementary material for: The Transcription Factor SsZNC1 Mediates Virulence, Sclerotial Development, and Osmotic Stress Response in Sclerotinia sclerotiorum
Source: J Fungi (Basel). 2024 Feb 8;10(2):135. doi: 10.3390/jof10020135 (PMC10890190; doi:10.3390/jof10020135)
Supplement: Supplementary file 1 [file jof-10-00135-s001.zip]

Archive with 1 entries (1 files):
- jof-2841628-supplementary.pdf
